# Supplementary material for: Lateral PbS Photovoltaic Devices for High Performance Infrared and Terahertz Photodetectors
Source: Nanomaterials (Basel). 2021 Jun 28;11(7):1692. doi: 10.3390/nano11071692 (PMC8306324; doi:10.3390/nano11071692)
Supplement: Supplementary file 1 [file nanomaterials-11-01692-s001.zip]

Archive with 1 entries (1 files):
- nanomaterials-1256422-supplementary.pdf
